# Supplementary material for: Diversity and composition of root-associated fungal communities in critically small population of Cypripedium subtropicum
Source: Front Plant Sci. 2026 Jun 3;17:1783975. doi: 10.3389/fpls.2026.1783975 (PMC13272303; doi:10.3389/fpls.2026.1783975)
Supplement: Supplementary file 4 [file Table1.xlsx]

## Sheet: 120
Sequencing	SampleID	Raw_total_reads	Clean_total_reads	Clean_total_tags	Q20(%)	Q30(%)	GC(%)
paired-end	S1.1	87735	87735	86451	100	99.9	43.4
paired-end	S1.2	84463	84463	83398	100	99.9	44.3
paired-end	S1.3	69668	69668	68576	100	99.9	45.6
paired-end	S1.4	86147	86147	84790	100	99.9	44
paired-end	S1.5	85465	85465	84256	100	99.9	44.9
paired-end	S2.1	87807	87807	86438	99.9	99.7	41.7
paired-end	S2.2	59082	59082	58173	100	99.9	44.3
paired-end	S2.3	90881	90881	89541	100	99.8	46.2
paired-end	S2.4	85940	85940	84539	99.9	99.7	43.9
paired-end	S2.5	86420	86420	85068	100	99.9	41.7
paired-end	S3.1	86133	86133	84952	100	99.9	45.7
paired-end	S3.2	92063	92063	90774	99.9	99.8	47.1
paired-end	S3.3	87774	87774	86324	100	99.8	46
paired-end	S3.4	84732	84732	83359	100	99.9	46
paired-end	S3.5	91694	91694	90327	100	99.9	46.5
paired-end	S4.1	92081	92081	90681	100	99.9	44.5
paired-end	S4.2	89431	89431	88058	100	99.9	45.4
paired-end	S4.3	52477	52477	51691	100	99.9	45.1
paired-end	S4.4	89833	89833	88129	100	99.9	44.7
paired-end	S4.5	85697	85697	84157	100	99.9	45.2
paired-end	S5.1	86354	86354	85085	100	99.9	46.3
paired-end	S5.2	85218	85218	83879	99.9	99.8	46.7
paired-end	S5.3	89980	89980	88616	100	99.9	46.7
paired-end	S5.4	84736	84736	83453	100	99.9	46.5
paired-end	S5.5	88644	88644	87217	100	99.9	45.6
paired-end	S6.1	87932	87932	86661	100	99.9	44.4
paired-end	S6.2	90859	90859	89556	100	99.9	43.6
paired-end	S6.3	87396	87396	86002	100	99.9	43
paired-end	S6.4	88104	88104	86913	100	99.9	44.7
paired-end	S6.5	87549	87549	86102	100	99.9	45.1
paired-end	S7.1	90001	90001	88623	99.9	99.8	45
paired-end	S7.2	91436	91436	90133	99.9	99.8	46.5
paired-end	S7.3	86677	86677	85432	99.9	99.7	44.7
paired-end	S7.4	90862	90862	89403	100	99.9	45.8
paired-end	S7.5	90591	90591	89146	99.9	99.7	46
paired-end	S8.1	88652	88652	87196	100	99.9	46.4
paired-end	S8.2	90868	90868	88991	99.9	99.8	43.7
paired-end	S8.3	91281	91281	89680	99.9	99.8	47.1
paired-end	S8.4	84371	84371	83352	99.9	99.8	54.5
paired-end	S8.5	88154	88154	86733	99.9	99.7	45.9
paired-end	S9.1	91587	91587	90102	100	99.9	46.2
paired-end	S9.2	88857	88857	87499	99.9	99.8	47.4
paired-end	S9.3	90617	90617	87151	99.9	99.6	41.2
paired-end	S9.4	90938	90938	89548	99.9	99.8	45
paired-end	S9.5	85789	85789	83703	99.9	99.6	44.6
paired-end	S10.1	85096	85072	81972	99.9	99.8	43.1
paired-end	S10.2	85238	85214	83120	100	99.9	43.2
paired-end	S10.3	89083	89052	86231	100	99.9	41.9
paired-end	S10.4	90122	90094	87162	100	99.9	45.2
paired-end	S10.5	92003	91981	88611	99.9	99.8	43.9
paired-end	S11.1	87827	87791	84722	100	99.9	47.2
paired-end	S11.2	87650	87627	85397	100	99.9	46.3
paired-end	S11.3	90327	90286	87208	99.9	99.8	47.3
paired-end	S11.4	89230	89208	87167	99.9	99.8	47.7
paired-end	S11.5	90761	90713	85717	100	99.9	50.4
paired-end	S12.1	90003	90003	87927	99.9	99.7	50.8
paired-end	S12.2	88569	88569	86370	99.9	99.7	43.9
paired-end	S12.3	84743	84743	82656	99.9	99.8	51
paired-end	S12.4	85328	85328	83272	99.9	99.8	52
paired-end	S12.5	84190	84190	82356	99.9	99.7	47.5
paired-end	R1.1	89628	89628	88218	100	99.9	44.6
paired-end	R1.2	58671	58671	57606	100	99.9	42.8
paired-end	R1.3	87494	87494	86201	100	99.9	45.7
paired-end	R1.4	85864	85864	84491	100	99.9	43.2
paired-end	R1.5	74933	74933	73687	100	99.9	46.5
paired-end	R2.1	88986	88986	87503	100	99.8	44.9
paired-end	R2.2	86986	86986	85676	100	99.9	45.3
paired-end	R2.3	92131	92131	90615	100	99.8	44.7
paired-end	R2.4	89125	89125	87666	100	99.9	44.5
paired-end	R2.5	77481	77481	76186	100	99.9	42.1
paired-end	R3.1	87016	87016	85677	100	99.9	47.7
paired-end	R3.2	86216	86216	84846	100	99.9	47.3
paired-end	R3.3	90838	90838	89303	99.9	99.8	46.3
paired-end	R3.4	91371	91371	89729	100	99.8	47.1
paired-end	R3.5	84695	84695	83448	100	99.9	46.1
paired-end	R4.1	61213	61213	60079	100	99.8	47
paired-end	R4.2	59298	59298	58208	99.9	99.8	46.9
paired-end	R4.3	85770	85770	84261	99.9	99.8	46.5
paired-end	R4.4	84212	84212	82852	100	99.8	46.1
paired-end	R4.5	84202	84202	82802	100	99.9	46.7
paired-end	R5.1	91585	91585	90153	100	99.9	46.6
paired-end	R5.2	86600	86600	84921	100	99.9	47.9
paired-end	R5.3	91644	91644	90149	100	99.8	46.9
paired-end	R5.4	73397	73397	72048	100	99.9	44
paired-end	R5.5	88791	88791	87303	99.9	99.8	46.3
paired-end	R6.1	92207	92207	90525	99.9	99.8	45.6
paired-end	R6.2	85425	85425	83969	99.9	99.8	45.8
paired-end	R6.3	87668	87668	86238	100	99.9	43.1
paired-end	R6.4	89439	89439	88013	99.9	99.9	46.1
paired-end	R6.5	90337	90337	88745	100	99.9	46.6
paired-end	R7.1	84879	84879	83689	100	99.9	46.3
paired-end	R7.2	88943	88943	87553	99.9	99.8	46.9
paired-end	R7.3	87294	87294	85749	99.9	99.8	45.3
paired-end	R7.4	80188	80188	78756	99.9	99.8	45.6
paired-end	R7.5	92181	92181	90639	99.9	99.8	47.3
paired-end	R8.1	85194	85194	83664	99.9	99.8	46.6
paired-end	R8.2	59777	59777	58615	99.9	99.8	45.2
paired-end	R8.3	85223	85223	83724	100	99.8	44.9
paired-end	R8.4	90309	90309	88754	99.9	99.8	48.8
paired-end	R8.5	88611	88611	86889	99.9	99.8	47.2
paired-end	R9.1	90623	90623	89251	100	99.9	45.5
paired-end	R9.2	65644	65644	64466	99.9	99.8	44.5
paired-end	R9.3	90808	90808	88114	99.9	99.7	44.8
paired-end	R9.4	84493	84493	82953	99.9	99.8	46.5
paired-end	R9.5	84311	84311	82771	99.9	99.8	43.3
paired-end	R10.1	78129	78103	75282	99.9	99.8	47.9
paired-end	R10.2	87672	87652	85049	100	99.9	47
paired-end	R10.3	84136	84136	82482	100	99.9	45.3
paired-end	R10.4	84662	84649	83570	99.9	99.8	47.7
paired-end	R10.5	86378	86349	83828	99.9	99.7	49.6
paired-end	R11.1	87968	87942	85781	99.9	99.7	51.1
paired-end	R11.2	91193	91193	89739	100	99.9	45.8
paired-end	R11.3	90003	90003	87776	100	99.9	46.6
paired-end	R11.4	84931	84875	80126	99.9	99.8	50.3
paired-end	R11.5	89345	89324	86485	99.9	99.7	48.6
paired-end	R12.1	92059	92059	90949	100	99.9	47.9
paired-end	R12.2	92115	92115	87830	99.9	99.8	45.1
paired-end	R12.3	86050	86050	80688	99.9	99.8	47.5
paired-end	R12.4	88557	88557	86504	99.9	99.7	45.9
paired-end	R12.5	87595	87595	86139	100	99.9	50.4
				10098679

## Sheet: 60S
Sequencing	SampleID	Raw_total_reads	Clean_total_reads	Clean_total_tags	Q20(%)	Q30(%)	GC(%)
paired-end	S1.1	87735	87735	86451	100	99.9	43.4
paired-end	S1.2	84463	84463	83398	100	99.9	44.3
paired-end	S1.3	69668	69668	68576	100	99.9	45.6
paired-end	S1.4	86147	86147	84790	100	99.9	44
paired-end	S1.5	85465	85465	84256	100	99.9	44.9
paired-end	S2.1	87807	87807	86438	99.9	99.7	41.7
paired-end	S2.2	59082	59082	58173	100	99.9	44.3
paired-end	S2.3	90881	90881	89541	100	99.8	46.2
paired-end	S2.4	85940	85940	84539	99.9	99.7	43.9
paired-end	S2.5	86420	86420	85068	100	99.9	41.7
paired-end	S3.1	86133	86133	84952	100	99.9	45.7
paired-end	S3.2	92063	92063	90774	99.9	99.8	47.1
paired-end	S3.3	87774	87774	86324	100	99.8	46
paired-end	S3.4	84732	84732	83359	100	99.9	46
paired-end	S3.5	91694	91694	90327	100	99.9	46.5
paired-end	S4.1	92081	92081	90681	100	99.9	44.5
paired-end	S4.2	89431	89431	88058	100	99.9	45.4
paired-end	S4.3	52477	52477	51691	100	99.9	45.1
paired-end	S4.4	89833	89833	88129	100	99.9	44.7
paired-end	S4.5	85697	85697	84157	100	99.9	45.2
paired-end	S5.1	86354	86354	85085	100	99.9	46.3
paired-end	S5.2	85218	85218	83879	99.9	99.8	46.7
paired-end	S5.3	89980	89980	88616	100	99.9	46.7
paired-end	S5.4	84736	84736	83453	100	99.9	46.5
paired-end	S5.5	88644	88644	87217	100	99.9	45.6
paired-end	S6.1	87932	87932	86661	100	99.9	44.4
paired-end	S6.2	90859	90859	89556	100	99.9	43.6
paired-end	S6.3	87396	87396	86002	100	99.9	43
paired-end	S6.4	88104	88104	86913	100	99.9	44.7
paired-end	S6.5	87549	87549	86102	100	99.9	45.1
paired-end	S7.1	90001	90001	88623	99.9	99.8	45
paired-end	S7.2	91436	91436	90133	99.9	99.8	46.5
paired-end	S7.3	86677	86677	85432	99.9	99.7	44.7
paired-end	S7.4	90862	90862	89403	100	99.9	45.8
paired-end	S7.5	90591	90591	89146	99.9	99.7	46
paired-end	S8.1	88652	88652	87196	100	99.9	46.4
paired-end	S8.2	90868	90868	88991	99.9	99.8	43.7
paired-end	S8.3	91281	91281	89680	99.9	99.8	47.1
paired-end	S8.4	84371	84371	83352	99.9	99.8	54.5
paired-end	S8.5	88154	88154	86733	99.9	99.7	45.9
paired-end	S9.1	91587	91587	90102	100	99.9	46.2
paired-end	S9.2	88857	88857	87499	99.9	99.8	47.4
paired-end	S9.3	90617	90617	87151	99.9	99.6	41.2
paired-end	S9.4	90938	90938	89548	99.9	99.8	45
paired-end	S9.5	85789	85789	83703	99.9	99.6	44.6
paired-end	S10.1	85096	85072	81972	99.9	99.8	43.1
paired-end	S10.2	85238	85214	83120	100	99.9	43.2
paired-end	S10.3	89083	89052	86231	100	99.9	41.9
paired-end	S10.4	90122	90094	87162	100	99.9	45.2
paired-end	S10.5	92003	91981	88611	99.9	99.8	43.9
paired-end	S11.1	87827	87791	84722	100	99.9	47.2
paired-end	S11.2	87650	87627	85397	100	99.9	46.3
paired-end	S11.3	90327	90286	87208	99.9	99.8	47.3
paired-end	S11.4	89230	89208	87167	99.9	99.8	47.7
paired-end	S11.5	90761	90713	85717	100	99.9	50.4
paired-end	S12.1	90003	90003	87927	99.9	99.7	50.8
paired-end	S12.2	88569	88569	86370	99.9	99.7	43.9
paired-end	S12.3	84743	84743	82656	99.9	99.8	51
paired-end	S12.4	85328	85328	83272	99.9	99.8	52
paired-end	S12.5	84190	84190	82356	99.9	99.7	47.5
				5109746

## Sheet: 60R
Sequencing	SampleID	Raw_total_reads	Clean_total_reads	Clean_total_tags	Q20(%)	Q30(%)	GC(%)
paired-end	R1.1	89628	89628	88218	100	99.9	44.6
paired-end	R1.2	58671	58671	57606	100	99.9	42.8
paired-end	R1.3	87494	87494	86201	100	99.9	45.7
paired-end	R1.4	85864	85864	84491	100	99.9	43.2
paired-end	R1.5	74933	74933	73687	100	99.9	46.5
paired-end	R2.1	88986	88986	87503	100	99.8	44.9
paired-end	R2.2	86986	86986	85676	100	99.9	45.3
paired-end	R2.3	92131	92131	90615	100	99.8	44.7
paired-end	R2.4	89125	89125	87666	100	99.9	44.5
paired-end	R2.5	77481	77481	76186	100	99.9	42.1
paired-end	R3.1	87016	87016	85677	100	99.9	47.7
paired-end	R3.2	86216	86216	84846	100	99.9	47.3
paired-end	R3.3	90838	90838	89303	99.9	99.8	46.3
paired-end	R3.4	91371	91371	89729	100	99.8	47.1
paired-end	R3.5	84695	84695	83448	100	99.9	46.1
paired-end	R4.1	61213	61213	60079	100	99.8	47
paired-end	R4.2	59298	59298	58208	99.9	99.8	46.9
paired-end	R4.3	85770	85770	84261	99.9	99.8	46.5
paired-end	R4.4	84212	84212	82852	100	99.8	46.1
paired-end	R4.5	84202	84202	82802	100	99.9	46.7
paired-end	R5.1	91585	91585	90153	100	99.9	46.6
paired-end	R5.2	86600	86600	84921	100	99.9	47.9
paired-end	R5.3	91644	91644	90149	100	99.8	46.9
paired-end	R5.4	73397	73397	72048	100	99.9	44
paired-end	R5.5	88791	88791	87303	99.9	99.8	46.3
paired-end	R6.1	92207	92207	90525	99.9	99.8	45.6
paired-end	R6.2	85425	85425	83969	99.9	99.8	45.8
paired-end	R6.3	87668	87668	86238	100	99.9	43.1
paired-end	R6.4	89439	89439	88013	99.9	99.9	46.1
paired-end	R6.5	90337	90337	88745	100	99.9	46.6
paired-end	R7.1	84879	84879	83689	100	99.9	46.3
paired-end	R7.2	88943	88943	87553	99.9	99.8	46.9
paired-end	R7.3	87294	87294	85749	99.9	99.8	45.3
paired-end	R7.4	80188	80188	78756	99.9	99.8	45.6
paired-end	R7.5	92181	92181	90639	99.9	99.8	47.3
paired-end	R8.1	85194	85194	83664	99.9	99.8	46.6
paired-end	R8.2	59777	59777	58615	99.9	99.8	45.2
paired-end	R8.3	85223	85223	83724	100	99.8	44.9
paired-end	R8.4	90309	90309	88754	99.9	99.8	48.8
paired-end	R8.5	88611	88611	86889	99.9	99.8	47.2
paired-end	R9.1	90623	90623	89251	100	99.9	45.5
paired-end	R9.2	65644	65644	64466	99.9	99.8	44.5
paired-end	R9.3	90808	90808	88114	99.9	99.7	44.8
paired-end	R9.4	84493	84493	82953	99.9	99.8	46.5
paired-end	R9.5	84311	84311	82771	99.9	99.8	43.3
paired-end	R10.1	78129	78103	75282	99.9	99.8	47.9
paired-end	R10.2	87672	87652	85049	100	99.9	47
paired-end	R10.3	84136	84136	82482	100	99.9	45.3
paired-end	R10.4	84662	84649	83570	99.9	99.8	47.7
paired-end	R10.5	86378	86349	83828	99.9	99.7	49.6
paired-end	R11.1	87968	87942	85781	99.9	99.7	51.1
paired-end	R11.2	91193	91193	89739	100	99.9	45.8
paired-end	R11.3	90003	90003	87776	100	99.9	46.6
paired-end	R11.4	84931	84875	80126	99.9	99.8	50.3
paired-end	R11.5	89345	89324	86485	99.9	99.7	48.6
paired-end	R12.1	92059	92059	90949	100	99.9	47.9
paired-end	R12.2	92115	92115	87830	99.9	99.8	45.1
paired-end	R12.3	86050	86050	80688	99.9	99.8	47.5
paired-end	R12.4	88557	88557	86504	99.9	99.7	45.9
paired-end	R12.5	87595	87595	86139	100	99.9	50.4
				4988933
