# Supplementary material for: Diversity and composition of root-associated fungal communities in critically small population of Cypripedium subtropicum
Source: Front Plant Sci. 2026 Jun 3;17:1783975. doi: 10.3389/fpls.2026.1783975 (PMC13272303; doi:10.3389/fpls.2026.1783975)
Supplement: Supplementary file 5 [file Table2.xlsx]

## Sheet: 120个 抽平 去除未注释 Table_ASVs
SampleID	No. of ASVs	No. of seqs
S1.2	349	29934
S1.3	394	19291
S1.4	388	22225
S1.5	413	21131
S2.1	296	6760
S2.2	317	13216
S2.3	324	25173
S2.4	332	9010
S2.5	358	12151
S3.1	269	8864
S3.2	365	23644
S3.3	392	17938
S3.4	390	14368
S3.5	334	14541
S4.1	414	16092
S4.2	423	15775
S4.3	310	15741
S4.4	455	16635
S4.5	426	15233
S5.1	380	14032
S5.2	345	18578
S5.3	378	13926
S5.4	394	16934
S5.5	442	16656
S6.1	365	20019
S6.2	320	14989
S6.3	403	15760
S6.4	354	20703
S6.5	355	14423
S7.1	394	12154
S7.2	328	25432
S7.3	365	20802
S7.4	367	15668
S7.5	357	10066
S8.1	376	16931
S8.2	415	16900
S8.3	422	19713
S8.4	150	1984
S8.5	365	18938
S9.1	392	21048
S9.2	437	23595
S9.3	299	25436
S9.4	401	19314
S9.5	282	11515
R1.1	429	18957
R1.2	364	18567
R1.3	511	19574
R1.4	440	21000
R1.5	460	18479
R2.1	446	14745
R2.2	411	15038
R2.3	383	21349
R2.4	418	13200
R2.5	355	13913
R3.1	330	13388
R3.2	355	19569
R3.3	393	14619
R3.4	400	14695
R3.5	351	14613
R4.1	360	18412
R4.2	363	17234
R4.3	468	16971
R4.4	461	17535
R4.5	417	15525
R5.1	423	20164
R5.2	373	13715
R5.3	388	14386
R5.4	365	17543
R5.5	434	21039
R6.1	413	18857
R6.2	355	14871
R6.3	379	17528
R6.4	340	16325
R6.5	368	15433
R7.1	379	14583
R7.2	373	24682
R7.3	412	22827
R7.4	397	15953
R7.5	442	18595
R8.2	371	19809
R8.3	379	21258
R8.4	356	11737
R8.5	407	16264
R9.1	456	20549
R9.2	422	23161
R9.3	397	21829
R9.4	507	21804
R9.5	455	17086
S10.1	319	21203
R10.1	71	27035
S10.2	359	15627
R10.2	120	39138
S10.3	286	10358
S10.4	235	37820
R10.4	104	7071
S10.5	383	23299
R10.5	136	16191
S11.1	262	21761
R11.1	92	6007
S11.2	287	25586
S11.3	254	34917
S11.4	275	22838
R11.4	122	18401
S11.5	158	6568
R11.5	112	21338
S12.1	96	19573
S12.2	78	5849
S12.3	94	18028
S12.4	99	19390
S12.5	96	10743
R12.4	57	3601
R10.3	112	27597
R11.2	119	30918
R11.3	113	24467
R12.1	128	27422
R12.2	84	22314
R12.3	100	27527
R12.5	71	15806
S1.1	409	18128
R8.1	414	19568
	39386	2166708

## Sheet: 60R-ASVs
SampleID	No. of ASVs	No. of seqs
R1.1	429	18957
R1.2	364	18567
R1.3	511	19574
R1.4	440	21000
R1.5	460	18479
R2.1	446	14745
R2.2	411	15038
R2.3	383	21349
R2.4	418	13200
R2.5	355	13913
R3.1	330	13388
R3.2	355	19569
R3.3	393	14619
R3.4	400	14695
R3.5	351	14613
R4.1	360	18412
R4.2	363	17234
R4.3	468	16971
R4.4	461	17535
R4.5	417	15525
R5.1	423	20164
R5.2	373	13715
R5.3	388	14386
R5.4	365	17543
R5.5	434	21039
R6.1	413	18857
R6.2	355	14871
R6.3	379	17528
R6.4	340	16325
R6.5	368	15433
R7.1	379	14583
R7.2	373	24682
R7.3	412	22827
R7.4	397	15953
R7.5	442	18595
R8.1	414	19568
R8.2	371	19809
R8.3	379	21258
R8.4	356	11737
R8.5	407	16264
R9.1	456	20549
R9.2	422	23161
R9.3	397	21829
R9.4	507	21804
R9.5	455	17086
R10.1	71	27035
R10.2	120	39138
R10.3	112	27597
R10.4	104	7071
R10.5	136	16191
R11.1	92	6007
R11.2	119	30918
R11.3	113	24467
R11.4	122	18401
R11.5	112	21338
R12.1	128	27422
R12.2	84	22314
R12.3	100	27527
R12.4	57	3601
R12.5	71	15806
	19661	1111782

## Sheet: 60S-ASVs
SampleID	No. of ASVs	No. of seqs
S1.1	409	18128
S1.2	349	29934
S1.3	394	19291
S1.4	388	22225
S1.5	413	21131
S2.1	296	6760
S2.2	317	13216
S2.3	324	25173
S2.4	332	9010
S2.5	358	12151
S3.1	269	8864
S3.2	365	23644
S3.3	392	17938
S3.4	390	14368
S3.5	334	14541
S4.1	414	16092
S4.2	423	15775
S4.3	310	15741
S4.4	455	16635
S4.5	426	15233
S5.1	380	14032
S5.2	345	18578
S5.3	378	13926
S5.4	394	16934
S5.5	442	16656
S6.1	365	20019
S6.2	320	14989
S6.3	403	15760
S6.4	354	20703
S6.5	355	14423
S7.1	394	12154
S7.2	328	25432
S7.3	365	20802
S7.4	367	15668
S7.5	357	10066
S8.1	376	16931
S8.2	415	16900
S8.3	422	19713
S8.4	150	1984
S8.5	365	18938
S9.1	392	21048
S9.2	437	23595
S9.3	299	25436
S9.4	401	19314
S9.5	282	11515
S10.1	319	21203
S10.2	359	15627
S10.3	286	10358
S10.4	235	37820
S10.5	383	23299
S11.1	262	21761
S11.2	287	25586
S11.3	254	34917
S11.4	275	22838
S11.5	158	6568
S12.1	96	19573
S12.2	78	5849
S12.3	94	18028
S12.4	99	19390
S12.5	96	10743
	19725	1054926

## Sheet: Sheet1
R1.1	429	S1.1	409
R1.2	364	S1.2	349
R1.3	511	S1.3	394
R1.4	440	S1.4	388
R1.5	460	S1.5	413
R2.1	446	S2.1	296
R2.2	411	S2.2	317
R2.3	383	S2.3	324
R2.4	418	S2.4	332
R2.5	355	S2.5	358
R3.1	330	S3.1	269
R3.2	355	S3.2	365
R3.3	393	S3.3	392
R3.4	400	S3.4	390
R3.5	351	S3.5	334
R4.1	360	S4.1	414
R4.2	363	S4.2	423
R4.3	468	S4.3	310
R4.4	461	S4.4	455
R4.5	417	S4.5	426
R5.1	423	S5.1	380
R5.2	373	S5.2	345
R5.3	388	S5.3	378
R5.4	365	S5.4	394
R5.5	434	S5.5	442
R6.1	413	S6.1	365
R6.2	355	S6.2	320
R6.3	379	S6.3	403
R6.4	340	S6.4	354
R6.5	368	S6.5	355
R7.1	379	S7.1	394
R7.2	373	S7.2	328
R7.3	412	S7.3	365
R7.4	397	S7.4	367
R7.5	442	S7.5	357
R8.1	414	S8.1	376
R8.2	371	S8.2	415
R8.3	379	S8.3	422
R8.4	356	S8.4	150
R8.5	407	S8.5	365
R9.1	456	S9.1	392
R9.2	422	S9.2	437
R9.3	397	S9.3	299
R9.4	507	S9.4	401
R9.5	455	S9.5	282
	18120		16444		34564
					384.044
R10.1	71	S10.1	319
R10.2	120	S10.2	359
R10.3	112	S10.3	286
R10.4	104	S10.4	235
R10.5	136	S10.5	383
	543		1582		2125
					212.5
R11.1	92	S11.1	262
R11.2	119	S11.2	287
R11.3	113	S11.3	254
R11.4	122	S11.4	275
R11.5	112	S11.5	158
	558		1236		1794
					179.4
R12.1	128	S12.1	96
R12.2	84	S12.2	78
R12.3	100	S12.3	94
R12.4	57	S12.4	99
R12.5	71	S12.5	96
	440		463		903
					90.3
