# Supplementary material for: Diversity and composition of root-associated fungal communities in critically small population of Cypripedium subtropicum
Source: Front Plant Sci. 2026 Jun 3;17:1783975. doi: 10.3389/fpls.2026.1783975 (PMC13272303; doi:10.3389/fpls.2026.1783975)
Supplement: Supplementary file 6 [file Table3.xlsx]

## Sheet: Sheet1
samples	shared fungal ASVs	fungal community
root-endosphere (R1-12) and rhizosphere soil (S1-12)samples across all 120 samples from 12 habitats	3	ASV_36:k:Fungi,p:Ascomycota,c:Eurotiomycetes,o:Chaetothyriales,f:Herpotrichiellaceae,g:Exophiala,s:Exophiala_equina;;;ASV_47:k:Fungi,p:Ascomycota,c:Dothideomycetes,o:Dothideales,f:Aureobasidiaceae,g:Aureobasidium,s:Aureobasidium_sp;;;ASV_8:k:Fungi,p:Basidiomycota,c:Agaricomycetes,o:Sebacinales,f:Sebacinaceae,g:Sebacina,s:Sebacina_sp
60 root-endosphere samples from 12 habitats	5	ASV_36:k:Fungi,p:Ascomycota,c:Eurotiomycetes,o:Chaetothyriales,f:Herpotrichiellaceae,g:Exophiala,s:Exophiala_equina;;;ASV_39:k:Fungi,p:Ascomycota,c:Sordariomycetes,o:Hypocreales,f:Nectriaceae,g:Fusarium,s:Fusarium_oxysporum;;;ASV_47:k:Fungi,p:Ascomycota,c:Dothideomycetes,o:Dothideales,f:Aureobasidiaceae,g:Aureobasidium,s:Aureobasidium_sp;;;ASV_8:k:Fungi,p:Basidiomycota,c:Agaricomycetes,o:Sebacina…
60 rhizosphere samples from 12 habitats	5	ASV_239:k:Fungi,p:Basidiomycota,c:Tremellomycetes,o:Filobasidiales,f:Piskurozymaceae,g:Solicoccozyma,s:Solicoccozyma_terricola;;;ASV_3:k:Fungi,p:Mortierellomycota,c:Mortierellomycetes,o:Mortierellales,f:Mortierellaceae,g:Mortierella,s:Mortierella_sp;;;ASV_36:k:Fungi,p:Ascomycota,c:Eurotiomycetes,o:Chaetothyriales,f:Herpotrichiellaceae,g:Exophiala,s:Exophiala_equina;;;ASV_47:k:Fungi,p:Ascomycota,c…
root-associated samples of Wenshan (P1-9)	6	ASV_14:k:Fungi,p:Ascomycota,c:Sordariomycetes,o:Sordariales,f:Sordariales_fam_Incertae_sedis,g:Cordana,s:Cordana_bisbyi;;;ASV_25:k:Fungi,p:Ascomycota,c:Sordariomycetes,o:Hypocreales,f:Nectriaceae,g:Fusarium,s:Fusarium_solani;;;ASV_3:k:Fungi,p:Mortierellomycota,c:Mortierellomycetes,o:Mortierellales,f:Mortierellaceae,g:Mortierella,s:Mortierella_sp;;;ASV_6:k:Fungi,p:Mortierellomycota,c:Mortierellomy…
root-associated samples of Baoshan (P10)	3	ASV_10:k:Fungi,p:Ascomycota,c:Sordariomycetes,o:Hypocreales,f:Nectriaceae,g:Ilyonectria,s:Ilyonectria_robusta;;;ASV_1146:k:Fungi,p:Basidiomycota,c:Microbotryomycetes,o:Sporidiobolales,f:Sporidiobolaceae,g:Rhodotorula,s:Rhodotorula_mucilaginosa;;;ASV_298:k:Fungi,p:Basidiomycota,c:Tremellomycetes,o:Filobasidiales,f:Filobasidiaceae,g:Filobasidium,s:Filobasidium_magnum
root-associated samples of Nujiang (P11)	2	ASV_10:k:Fungi,p:Ascomycota,c:Sordariomycetes,o:Hypocreales,f:Nectriaceae,g:Ilyonectria,s:Ilyonectria_robusta;;;ASV_250:k:Fungi,p:Ascomycota,c:Archaeorhizomycetes,o:Archaeorhizomycetales,f:Archaeorhizomycetaceae,g:Archaeorhizomyces,s:Archaeorhizomyces_sp
root-associated samples of Kunming (P12)	5	ASV_11:k:Fungi,p:Ascomycota,c:Eurotiomycetes,o:Eurotiales,f:Thermoascaceae,g:Byssochlamys,s:Byssochlamys_sp;;;ASV_139:k:Fungi,p:Ascomycota,c:Sordariomycetes,o:Sordariales,f:Cephalothecaceae,g:Phialemonium,s:Phialemonium_inflatum;;;ASV_192:k:Fungi,p:Ascomycota,c:Dothideomycetes,o:Pleosporales,f:Pleosporaceae,g:Alternaria,s:Alternaria_sp;;;ASV_47:k:Fungi,p:Ascomycota,c:Dothideomycetes,o:Dothideales…
root-associated samples of Maguan County (P1)	56	ASV_110:k:Fungi,p:Mortierellomycota,c:Mortierellomycetes,o:Mortierellales,f:Mortierellaceae,g:Mortierella,s:Mortierella_sp;;;ASV_115:k:Fungi,p:Ascomycota,c:Sordariomycetes,o:Hypocreales,f:Nectriaceae,g:Cylindrocarpon,s:Cylindrocarpon_sp;;;ASV_125:k:Fungi,p:Mortierellomycota,c:Mortierellomycetes,o:Mortierellales,f:Mortierellaceae,g:Mortierella,s:Mortierella_sp;;;ASV_13:k:Fungi,p:Basidiomycota,c:Ag…
root-associated samples of Xichou County (P8)	30	ASV_10:k:Fungi,p:Ascomycota,c:Sordariomycetes,o:Hypocreales,f:Nectriaceae,g:Ilyonectria,s:Ilyonectria_robusta;;;ASV_13:k:Fungi,p:Basidiomycota,c:Agaricomycetes,o:Agaricales,f:Inocybaceae,g:Inocybe,s:Inocybe_sp;;;ASV_138:k:Fungi,p:Basidiomycota,c:Agaricomycetes,o:Cantharellales,f:Ceratobasidiaceae,g:Rhizoctonia,s:Rhizoctonia_sp;;;ASV_14:k:Fungi,p:Ascomycota,c:Sordariomycetes,o:Sordariales,f:Sordar…
root-associated samples of Malipo County (P2-7, P9)	11	ASV_10:k:Fungi,p:Ascomycota,c:Sordariomycetes,o:Hypocreales,f:Nectriaceae,g:Ilyonectria,s:Ilyonectria_robusta;;;ASV_125:k:Fungi,p:Mortierellomycota,c:Mortierellomycetes,o:Mortierellales,f:Mortierellaceae,g:Mortierella,s:Mortierella_sp;;;ASV_141:k:Fungi,p:Mortierellomycota,c:Mortierellomycetes,o:Mortierellales,f:Mortierellaceae,g:Mortierella,s:Mortierella_sp;;;ASV_14:k:Fungi,p:Ascomycota,c:Sordari…
root-associated samples of wild populations in Malipo County (P2, P9)	21	ASV_10:k:Fungi,p:Ascomycota,c:Sordariomycetes,o:Hypocreales,f:Nectriaceae,g:Ilyonectria,s:Ilyonectria_robusta;;;ASV_125:k:Fungi,p:Mortierellomycota,c:Mortierellomycetes,o:Mortierellales,f:Mortierellaceae,g:Mortierella,s:Mortierella_sp;;;ASV_13:k:Fungi,p:Basidiomycota,c:Agaricomycetes,o:Agaricales,f:Inocybaceae,g:Inocybe,s:Inocybe_sp;;;ASV_141:k:Fungi,p:Mortierellomycota,c:Mortierellomycetes,o:Mor…
root-associated samples of introduced populations in Malipo County (P3-7)	16	ASV_10:k:Fungi,p:Ascomycota,c:Sordariomycetes,o:Hypocreales,f:Nectriaceae,g:Ilyonectria,s:Ilyonectria_robusta;;;ASV_115:k:Fungi,p:Ascomycota,c:Sordariomycetes,o:Hypocreales,f:Nectriaceae,g:Cylindrocarpon,s:Cylindrocarpon_sp;;;ASV_125:k:Fungi,p:Mortierellomycota,c:Mortierellomycetes,o:Mortierellales,f:Mortierellaceae,g:Mortierella,s:Mortierella_sp;;;ASV_141:k:Fungi,p:Mortierellomycota,c:Mortierell…
