# Supplementary material for: Diversity and composition of root-associated fungal communities in critically small population of Cypripedium subtropicum
Source: Front Plant Sci. 2026 Jun 3;17:1783975. doi: 10.3389/fpls.2026.1783975 (PMC13272303; doi:10.3389/fpls.2026.1783975)
Supplement: Supplementary file 7 [file Table4.xlsx]

## Sheet: Sheet1
Sample	chao1	Group1		Sample	chao1	Group1		Sample	chao1	Group1		Sample	chao1	Group1
R1.1	429.2	R1		R10.1	71	R10		R11.1	94.9	R11		R12.1	128.9	R12
R1.2	364.1	R1		R10.2	120.5	R10		R11.2	119.1	R11		R12.2	84.5	R12
R1.3	511.2	R1		R10.3	112.2	R10		R11.3	113	R11		R12.3	101.4	R12
R1.4	440.3	R1		R10.4	104.5	R10		R11.4	122.4	R11		R12.4	57.8	R12
R1.5	460.3	R1		R10.5	136.3	R10		R11.5	112.7	R11		R12.5	71.2	R12
R2.1	446.3	R2		S10.1	319.1	S10		S11.1	262.6	S11		S12.1	96.3	S12
R2.2	411.2	R2		S10.2	359.4	S10		S11.2	287.2	S11		S12.2	78.2	S12
R2.3	383.3	R2		S10.3	287.4	S10		S11.3	254.4	S11		S12.3	94.3	S12
R2.4	418.4	R2		S10.4	235.1	S10		S11.4	275.1	S11		S12.4	99.4	S12
R2.5	355.1	R2		S10.5	383.3	S10		S11.5	158.2	S11		S12.5	96.7	S12
R3.1	330.5	R3		Total	2128.8			Total	1799.6			Total	908.7
R3.2	355.3	R3		Average	212.88			Average	179.96			Average	90.87
R3.3	393.1	R3
R3.4	400.3	R3
R3.5	351.4	R3
R4.1	360.1	R4
R4.2	363	R4
R4.3	468.2	R4
R4.4	461.1	R4
R4.5	417.2	R4
R5.1	423.2	R5
R5.2	373.3	R5
R5.3	388.2	R5
R5.4	365.5	R5
R5.5	434.5	R5
R6.1	414	R6
R6.2	355.4	R6
R6.3	379.2	R6
R6.4	340.3	R6
R6.5	368.5	R6
R7.1	379.2	R7
R7.2	373.2	R7
R7.3	412.3	R7
R7.4	397.2	R7
R7.5	442.4	R7
R8.1	414.2	R8
R8.2	371	R8
R8.3	379.4	R8
R8.4	356.1	R8
R8.5	407	R8
R9.1	456.5	R9
R9.2	422.1	R9
R9.3	397.6	R9
R9.4	507.2	R9
R9.5	455.2	R9
S1.1	409.4	S1
S1.2	349.2	S1
S1.3	394.2	S1
S1.4	388.3	S1
S1.5	413.2	S1
S2.1	296.1	S2
S2.2	317	S2
S2.3	324.4	S2
S2.4	332.2	S2
S2.5	358.1	S2
S3.1	269.3	S3
S3.2	365.2	S3
S3.3	392.5	S3
S3.4	390.2	S3
S3.5	334.2	S3
S4.1	414.1	S4
S4.2	423.3	S4
S4.3	310	S4
S4.4	455.5	S4
S4.5	426.3	S4
S5.1	380.3	S5
S5.2	346.1	S5
S5.3	378.2	S5
S5.4	394.3	S5
S5.5	442.3	S5
S6.1	365.2	S6
S6.2	320.3	S6
S6.3	403.1	S6
S6.4	354.5	S6
S6.5	355.2	S6
S7.1	394.3	S7
S7.2	328.2	S7
S7.3	365.2	S7
S7.4	367.2	S7
S7.5	357.3	S7
S8.1	376.2	S8
S8.2	415.1	S8
S8.3	422.3	S8
S8.4	150.9	S8
S8.5	365.3	S8
S9.1	392.3	S9
S9.2	437.2	S9
S9.3	299.2	S9
S9.4	401.4	S9
S9.5	282.3	S9
Total	34588.9
Average	384.321
Sample	shannon_e	Group1		Sample	shannon_e	Group1		Sample	shannon_e	Group1		Sample	shannon_e	Group1
R1.1	4.46	R1		R10.1	1.32	R10		R11.1	3.05	R11		R12.1	3.92	R12
R1.2	4.41	R1		R10.2	2.36	R10		R11.2	2.75	R11		R12.2	2.96	R12
R1.3	4.82	R1		R10.3	3.39	R10		R11.3	3.69	R11		R12.3	2.69	R12
R1.4	4.09	R1		R10.4	1.61	R10		R11.4	2.43	R11		R12.4	2.1	R12
R1.5	4.79	R1		R10.5	3.37	R10		R11.5	3.24	R11		R12.5	2.85	R12
R2.1	4.62	R2		S10.1	3.93	S10		S11.1	3.49	S11		S12.1	2	S12
R2.2	4.35	R2		S10.2	4.43	S10		S11.2	3.57	S11		S12.2	2.74	S12
R2.3	3.85	R2		S10.3	4.44	S10		S11.3	3.37	S11		S12.3	2.32	S12
R2.4	4.65	R2		S10.4	2.64	S10		S11.4	3.51	S11		S12.4	2.42	S12
R2.5	4.07	R2		S10.5	4.21	S10		S11.5	3.48	S11		S12.5	3.03	S12
R3.1	4.29	R3		Total	31.7			Total	32.58			Total	27.03
R3.2	3.67	R3		Average	3.17			Average	3.258			Average	2.703
R3.3	4.6	R3
R3.4	4.43	R3
R3.5	4.18	R3
R4.1	4.38	R4
R4.2	4.5	R4
R4.3	4.63	R4
R4.4	4.8	R4
R4.5	4.55	R4
R5.1	4.15	R5
R5.2	4.35	R5
R5.3	4.23	R5
R5.4	4.03	R5
R5.5	4.33	R5
R6.1	4.38	R6
R6.2	4.14	R6
R6.3	3.8	R6
R6.4	3.64	R6
R6.5	4.47	R6
R7.1	4.39	R7
R7.2	3.83	R7
R7.3	4.06	R7
R7.4	4.09	R7
R7.5	4.52	R7
R8.1	4.29	R8
R8.2	4.31	R8
R8.3	3.81	R8
R8.4	4.43	R8
R8.5	4.57	R8
R9.1	4.35	R9
R9.2	4.05	R9
R9.3	3.54	R9
R9.4	4.35	R9
R9.5	4.09	R9
S1.1	4.75	S1
S1.2	3.05	S1
S1.3	4.37	S1
S1.4	4.2	S1
S1.5	4.28	S1
S2.1	4.45	S2
S2.2	4.5	S2
S2.3	3.56	S2
S2.4	4.73	S2
S2.5	4.51	S2
S3.1	4.27	S3
S3.2	3.27	S3
S3.3	3.84	S3
S3.4	4.51	S3
S3.5	4.44	S3
S4.1	4.65	S4
S4.2	4.64	S4
S4.3	4.57	S4
S4.4	4.96	S4
S4.5	4.68	S4
S5.1	4.73	S5
S5.2	4.25	S5
S5.3	4.59	S5
S5.4	4.74	S5
S5.5	4.78	S5
S6.1	4.18	S6
S6.2	3.98	S6
S6.3	4.41	S6
S6.4	3.72	S6
S6.5	4.58	S6
S7.1	4.7	S7
S7.2	2.63	S7
S7.3	3.37	S7
S7.4	4.54	S7
S7.5	4.67	S7
S8.1	4.52	S8
S8.2	4.84	S8
S8.3	4.5	S8
S8.4	4.2	S8
S8.5	3.92	S8
S9.1	4.67	S9
S9.2	4.29	S9
S9.3	1.8	S9
S9.4	4.38	S9
S9.5	4.52	S9
Total	384.08
Average	4.26756
Sample	simpson	Group1		Sample	simpson	Group1		Sample	simpson	Group1		Sample	simpson	Group1
R1.1	0.0446	R1		R10.1	0.517	R10		R11.1	0.0917	R11		R12.1	0.0484	R12
R1.2	0.0508	R1		R10.2	0.153	R10		R11.2	0.234	R11		R12.2	0.0973	R12
R1.3	0.0243	R1		R10.3	0.0528	R10		R11.3	0.0353	R11		R12.3	0.194	R12
R1.4	0.0832	R1		R10.4	0.363	R10		R11.4	0.211	R11		R12.4	0.277	R12
R1.5	0.0254	R1		R10.5	0.055	R10		R11.5	0.108	R11		R12.5	0.142	R12
R2.1	0.042	R2		S10.1	0.056	S10		S11.1	0.102	S11		S12.1	0.337	S12
R2.2	0.0358	R2		S10.2	0.0337	S10		S11.2	0.0954	S11		S12.2	0.117	S12
R2.3	0.0707	R2		S10.3	0.0293	S10		S11.3	0.0698	S11		S12.3	0.205	S12
R2.4	0.0291	R2		S10.4	0.157	S10		S11.4	0.096	S11		S12.4	0.189	S12
R2.5	0.0691	R2		S10.5	0.0367	S10		S11.5	0.0755	S11		S12.5	0.0956	S12
R3.1	0.0347	R3		Total	1.4535			Total	1.1187			Total	1.7023
R3.2	0.101	R3		Average	0.14535			Average	0.11187			Average	0.17023
R3.3	0.0293	R3
R3.4	0.0436	R3
R3.5	0.0452	R3
R4.1	0.0439	R4
R4.2	0.0324	R4
R4.3	0.029	R4
R4.4	0.0221	R4
R4.5	0.0335	R4
R5.1	0.041	R5
R5.2	0.0338	R5
R5.3	0.0517	R5
R5.4	0.0608	R5
R5.5	0.0393	R5
R6.1	0.0357	R6
R6.2	0.0546	R6
R6.3	0.0926	R6
R6.4	0.109	R6
R6.5	0.0359	R6
R7.1	0.0416	R7
R7.2	0.0816	R7
R7.3	0.0492	R7
R7.4	0.0741	R7
R7.5	0.032	R7
R8.1	0.0543	R8
R8.2	0.0452	R8
R8.3	0.115	R8
R8.4	0.0271	R8
R8.5	0.0407	R8
R9.1	0.0619	R9
R9.2	0.085	R9
R9.3	0.139	R9
R9.4	0.0559	R9
R9.5	0.0951	R9
S1.1	0.0189	S1
S1.2	0.141	S1
S1.3	0.0513	S1
S1.4	0.0429	S1
S1.5	0.0508	S1
S2.1	0.0313	S2
S2.2	0.0285	S2
S2.3	0.0694	S2
S2.4	0.0193	S2
S2.5	0.029	S2
S3.1	0.0332	S3
S3.2	0.203	S3
S3.3	0.127	S3
S3.4	0.0363	S3
S3.5	0.0265	S3
S4.1	0.0241	S4
S4.2	0.0335	S4
S4.3	0.0256	S4
S4.4	0.0156	S4
S4.5	0.037	S4
S5.1	0.0198	S5
S5.2	0.0402	S5
S5.3	0.0261	S5
S5.4	0.0208	S5
S5.5	0.018	S5
S6.1	0.0475	S6
S6.2	0.0522	S6
S6.3	0.043	S6
S6.4	0.0855	S6
S6.5	0.0314	S6
S7.1	0.0227	S7
S7.2	0.306	S7
S7.3	0.145	S7
S7.4	0.0299	S7
S7.5	0.0226	S7
S8.1	0.0298	S8
S8.2	0.0173	S8
S8.3	0.0365	S8
S8.4	0.0277	S8
S8.5	0.11	S8
S9.1	0.0213	S9
S9.2	0.066	S9
S9.3	0.545	S9
S9.4	0.0379	S9
S9.5	0.0205	S9
Total	5.3087
Average	0.0589856
