# Supplementary material for: Diversity and composition of root-associated fungal communities in critically small population of Cypripedium subtropicum
Source: Front Plant Sci. 2026 Jun 3;17:1783975. doi: 10.3389/fpls.2026.1783975 (PMC13272303; doi:10.3389/fpls.2026.1783975)
Supplement: Supplementary file 8 [file Table5.xlsx]

## Sheet: Sheet1
Sample	chao1	Group1		Sample	chao1	Group1		Sample	chao1	Group1
R1.1	429.2	R1		R3.1	330.5	R3		R12.1	128.9	R12
R1.2	364.1	R1		R3.2	355.3	R3		R12.2	84.5	R12
R1.3	511.2	R1		R3.3	393.1	R3		R12.3	101.4	R12
R1.4	440.3	R1		R3.4	400.3	R3		R12.4	57.8	R12
R1.5	460.3	R1		R3.5	351.4	R3		R12.5	71.2	R12
R2.1	446.3	R2		R4.1	360.1	R4		S12.1	96.3	S12
R2.2	411.2	R2		R4.2	363	R4		S12.2	78.2	S12
R2.3	383.3	R2		R4.3	468.2	R4		S12.3	94.3	S12
R2.4	418.4	R2		R4.4	461.1	R4		S12.4	99.4	S12
R2.5	355.1	R2		R4.5	417.2	R4		S12.5	96.7	S12
R8.1	414.2	R8		R5.1	423.2	R5		Total	908.7
R8.2	371	R8		R5.2	373.3	R5		Average	90.87
R8.3	379.4	R8		R5.3	388.2	R5
R8.4	356.1	R8		R5.4	365.5	R5
R8.5	407	R8		R5.5	434.5	R5
R9.1	456.5	R9		R6.1	414	R6
R9.2	422.1	R9		R6.2	355.4	R6
R9.3	397.6	R9		R6.3	379.2	R6
R9.4	507.2	R9		R6.4	340.3	R6
R9.5	455.2	R9		R6.5	368.5	R6
S1.1	409.4	S1		R7.1	379.2	R7
S1.2	349.2	S1		R7.2	373.2	R7
S1.3	394.2	S1		R7.3	412.3	R7
S1.4	388.3	S1		R7.4	397.2	R7
S1.5	413.2	S1		R7.5	442.4	R7
S2.1	296.1	S2		S3.1	269.3	S3
S2.2	317	S2		S3.2	365.2	S3
S2.3	324.4	S2		S3.3	392.5	S3
S2.4	332.2	S2		S3.4	390.2	S3
S2.5	358.1	S2		S3.5	334.2	S3
S8.1	376.2	S8		S4.1	414.1	S4
S8.2	415.1	S8		S4.2	423.3	S4
S8.3	422.3	S8		S4.3	310	S4
S8.4	150.9	S8		S4.4	455.5	S4
S8.5	365.3	S8		S4.5	426.3	S4
S9.1	392.3	S9		S5.1	380.3	S5
S9.2	437.2	S9		S5.2	346.1	S5
S9.3	299.2	S9		S5.3	378.2	S5
S9.4	401.4	S9		S5.4	394.3	S5
S9.5	282.3	S9		S5.5	442.3	S5
Total	15510			S6.1	365.2	S6
Average	387.75			S6.2	320.3	S6
				S6.3	403.1	S6
				S6.4	354.5	S6
				S6.5	355.2	S6
				S7.1	394.3	S7
				S7.2	328.2	S7
				S7.3	365.2	S7
				S7.4	367.2	S7
				S7.5	357.3	S7
				Total	19078.9
				Average	381.578
Sample	shannon_e	Group1		Sample	shannon_e	Group1		Sample	shannon_e	Group1
R1.1	4.46	R1		R3.1	4.29	R3		R12.1	3.92	R12
R1.2	4.41	R1		R3.2	3.67	R3		R12.2	2.96	R12
R1.3	4.82	R1		R3.3	4.6	R3		R12.3	2.69	R12
R1.4	4.09	R1		R3.4	4.43	R3		R12.4	2.1	R12
R1.5	4.79	R1		R3.5	4.18	R3		R12.5	2.85	R12
R2.1	4.62	R2		R4.1	4.38	R4		S12.1	2	S12
R2.2	4.35	R2		R4.2	4.5	R4		S12.2	2.74	S12
R2.3	3.85	R2		R4.3	4.63	R4		S12.3	2.32	S12
R2.4	4.65	R2		R4.4	4.8	R4		S12.4	2.42	S12
R2.5	4.07	R2		R4.5	4.55	R4		S12.5	3.03	S12
R8.1	4.29	R8		R5.1	4.15	R5		Total	27.03
R8.2	4.31	R8		R5.2	4.35	R5		Average	2.703
R8.3	3.81	R8		R5.3	4.23	R5
R8.4	4.43	R8		R5.4	4.03	R5
R8.5	4.57	R8		R5.5	4.33	R5
R9.1	4.35	R9		R6.1	4.38	R6
R9.2	4.05	R9		R6.2	4.14	R6
R9.3	3.54	R9		R6.3	3.8	R6
R9.4	4.35	R9		R6.4	3.64	R6
R9.5	4.09	R9		R6.5	4.47	R6
S1.1	4.75	S1		R7.1	4.39	R7
S1.2	3.05	S1		R7.2	3.83	R7
S1.3	4.37	S1		R7.3	4.06	R7
S1.4	4.2	S1		R7.4	4.09	R7
S1.5	4.28	S1		R7.5	4.52	R7
S2.1	4.45	S2		S3.1	4.27	S3
S2.2	4.5	S2		S3.2	3.27	S3
S2.3	3.56	S2		S3.3	3.84	S3
S2.4	4.73	S2		S3.4	4.51	S3
S2.5	4.51	S2		S3.5	4.44	S3
S8.1	4.52	S8		S4.1	4.65	S4
S8.2	4.84	S8		S4.2	4.64	S4
S8.3	4.5	S8		S4.3	4.57	S4
S8.4	4.2	S8		S4.4	4.96	S4
S8.5	3.92	S8		S4.5	4.68	S4
S9.1	4.67	S9		S5.1	4.73	S5
S9.2	4.29	S9		S5.2	4.25	S5
S9.3	1.8	S9		S5.3	4.59	S5
S9.4	4.38	S9		S5.4	4.74	S5
S9.5	4.52	S9		S5.5	4.78	S5
Total	169.94			S6.1	4.18	S6
Average	4.2485			S6.2	3.98	S6
				S6.3	4.41	S6
				S6.4	3.72	S6
				S6.5	4.58	S6
				S7.1	4.7	S7
				S7.2	2.63	S7
				S7.3	3.37	S7
				S7.4	4.54	S7
				S7.5	4.67	S7
				Total	214.14
				Average	4.2828
Sample	simpson	Group1		Sample	simpson	Group1		Sample	simpson	Group1
R1.1	0.0446	R1		R3.1	0.0347	R3		R12.1	0.0484	R12
R1.2	0.0508	R1		R3.2	0.101	R3		R12.2	0.0973	R12
R1.3	0.0243	R1		R3.3	0.0293	R3		R12.3	0.194	R12
R1.4	0.0832	R1		R3.4	0.0436	R3		R12.4	0.277	R12
R1.5	0.0254	R1		R3.5	0.0452	R3		R12.5	0.142	R12
R2.1	0.042	R2		R4.1	0.0439	R4		S12.1	0.337	S12
R2.2	0.0358	R2		R4.2	0.0324	R4		S12.2	0.117	S12
R2.3	0.0707	R2		R4.3	0.029	R4		S12.3	0.205	S12
R2.4	0.0291	R2		R4.4	0.0221	R4		S12.4	0.189	S12
R2.5	0.0691	R2		R4.5	0.0335	R4		S12.5	0.0956	S12
R8.1	0.0543	R8		R5.1	0.041	R5		Total	1.7023
R8.2	0.0452	R8		R5.2	0.0338	R5		Average	0.17023
R8.3	0.115	R8		R5.3	0.0517	R5
R8.4	0.0271	R8		R5.4	0.0608	R5
R8.5	0.0407	R8		R5.5	0.0393	R5
R9.1	0.0619	R9		R6.1	0.0357	R6
R9.2	0.085	R9		R6.2	0.0546	R6
R9.3	0.139	R9		R6.3	0.0926	R6
R9.4	0.0559	R9		R6.4	0.109	R6
R9.5	0.0951	R9		R6.5	0.0359	R6
S1.1	0.0189	S1		R7.1	0.0416	R7
S1.2	0.141	S1		R7.2	0.0816	R7
S1.3	0.0513	S1		R7.3	0.0492	R7
S1.4	0.0429	S1		R7.4	0.0741	R7
S1.5	0.0508	S1		R7.5	0.032	R7
S2.1	0.0313	S2		S3.1	0.0332	S3
S2.2	0.0285	S2		S3.2	0.203	S3
S2.3	0.0694	S2		S3.3	0.127	S3
S2.4	0.0193	S2		S3.4	0.0363	S3
S2.5	0.029	S2		S3.5	0.0265	S3
S8.1	0.0298	S8		S4.1	0.0241	S4
S8.2	0.0173	S8		S4.2	0.0335	S4
S8.3	0.0365	S8		S4.3	0.0256	S4
S8.4	0.0277	S8		S4.4	0.0156	S4
S8.5	0.11	S8		S4.5	0.037	S4
S9.1	0.0213	S9		S5.1	0.0198	S5
S9.2	0.066	S9		S5.2	0.0402	S5
S9.3	0.545	S9		S5.3	0.0261	S5
S9.4	0.0379	S9		S5.4	0.0208	S5
S9.5	0.0205	S9		S5.5	0.018	S5
Total	2.5886			S6.1	0.0475	S6
Average	0.064715			S6.2	0.0522	S6
				S6.3	0.043	S6
				S6.4	0.0855	S6
				S6.5	0.0314	S6
				S7.1	0.0227	S7
				S7.2	0.306	S7
				S7.3	0.145	S7
				S7.4	0.0299	S7
				S7.5	0.0226	S7
				Total	2.7201
				Average	0.054402
