# Supplementary material for: Diversity and composition of root-associated fungal communities in critically small population of Cypripedium subtropicum
Source: Front Plant Sci. 2026 Jun 3;17:1783975. doi: 10.3389/fpls.2026.1783975 (PMC13272303; doi:10.3389/fpls.2026.1783975)
Supplement: Supplementary file 9 [file Table6.xlsx]

## Sheet: Sheet1
level	dist	test	sub-condition1 vs sub-condition2	Df	SumsOfSqs	MeanSqs	F.Model	R2	Pr(>F)
OTU	bray	adonis	R1 vs R10	1	1.18	1.18	3.98	0.332	0.006
OTU	bray	adonis	R1 vs R11	1	1.16	1.16	3.77	0.32	0.006
OTU	bray	adonis	R1 vs R12	1	1.45	1.45	5.71	0.417	0.004
OTU	bray	adonis	R1 vs R2	1	0.609	0.609	4.11	0.339	0.004
OTU	bray	adonis	R1 vs R3	1	0.633	0.633	4.21	0.345	0.01
OTU	bray	adonis	R1 vs R4	1	0.737	0.737	5.55	0.41	0.008
OTU	bray	adonis	R1 vs R5	1	0.542	0.542	3.6	0.311	0.008
OTU	bray	adonis	R1 vs R6	1	0.666	0.666	4.95	0.382	0.013
OTU	bray	adonis	R1 vs R7	1	0.56	0.56	3.25	0.289	0.012
OTU	bray	adonis	R1 vs R8	1	0.564	0.564	3.26	0.289	0.01
OTU	bray	adonis	R1 vs R9	1	0.527	0.527	3.35	0.295	0.004
OTU	bray	adonis	R1 vs S1	1	0.493	0.493	2.45	0.235	0.009
OTU	bray	adonis	R1 vs S10	1	1.13	1.13	5	0.385	0.007
OTU	bray	adonis	R1 vs S11	1	1.34	1.34	5.38	0.402	0.006
OTU	bray	adonis	R1 vs S12	1	1.77	1.77	11.1	0.581	0.012
OTU	bray	adonis	R1 vs S2	1	0.93	0.93	5.39	0.402	0.011
OTU	bray	adonis	R1 vs S3	1	0.968	0.968	6.1	0.433	0.009
OTU	bray	adonis	R1 vs S4	1	0.955	0.955	7.81	0.494	0.013
OTU	bray	adonis	R1 vs S5	1	0.865	0.865	5.67	0.415	0.005
OTU	bray	adonis	R1 vs S6	1	0.946	0.946	6.44	0.446	0.007
OTU	bray	adonis	R1 vs S7	1	0.798	0.798	3.9	0.328	0.006
OTU	bray	adonis	R1 vs S8	1	0.807	0.807	3.6	0.31	0.009
OTU	bray	adonis	R1 vs S9	1	0.834	0.834	3.84	0.325	0.009
OTU	bray	adonis	R10 vs R11	1	0.514	0.514	1.15	0.125	0.178
OTU	bray	adonis	R10 vs R12	1	0.837	0.837	2.12	0.21	0.009
OTU	bray	adonis	R10 vs R2	1	1.17	1.17	4.07	0.337	0.007
OTU	bray	adonis	R10 vs R3	1	1.18	1.18	4.08	0.338	0.01
OTU	bray	adonis	R10 vs R4	1	1.28	1.28	4.68	0.369	0.007
OTU	bray	adonis	R10 vs R5	1	1.19	1.19	4.1	0.339	0.009
OTU	bray	adonis	R10 vs R6	1	1.22	1.22	4.43	0.357	0.012
OTU	bray	adonis	R10 vs R7	1	1.09	1.09	3.49	0.304	0.01
OTU	bray	adonis	R10 vs R8	1	1.09	1.09	3.48	0.303	0.004
OTU	bray	adonis	R10 vs R9	1	1.16	1.16	3.91	0.328	0.009
OTU	bray	adonis	R10 vs S1	1	1.07	1.07	3.15	0.282	0.009
OTU	bray	adonis	R10 vs S10	1	0.796	0.796	2.18	0.214	0.008
OTU	bray	adonis	R10 vs S11	1	0.773	0.773	1.99	0.199	0.008
OTU	bray	adonis	R10 vs S12	1	1.27	1.27	4.23	0.346	0.008
OTU	bray	adonis	R10 vs S2	1	1.12	1.12	3.57	0.309	0.004
OTU	bray	adonis	R10 vs S3	1	1.23	1.23	4.11	0.339	0.011
OTU	bray	adonis	R10 vs S4	1	1.36	1.36	5.17	0.393	0.015
OTU	bray	adonis	R10 vs S5	1	1.24	1.24	4.24	0.346	0.012
OTU	bray	adonis	R10 vs S6	1	1.22	1.22	4.25	0.347	0.008
OTU	bray	adonis	R10 vs S7	1	1.04	1.04	3.01	0.273	0.009
OTU	bray	adonis	R10 vs S8	1	0.955	0.955	2.62	0.247	0.006
OTU	bray	adonis	R10 vs S9	1	0.985	0.985	2.76	0.256	0.007
OTU	bray	adonis	R11 vs R12	1	0.759	0.759	1.87	0.189	0.004
OTU	bray	adonis	R11 vs R2	1	1.11	1.11	3.7	0.316	0.007
OTU	bray	adonis	R11 vs R3	1	1.19	1.19	3.93	0.33	0.008
OTU	bray	adonis	R11 vs R4	1	1.25	1.25	4.38	0.354	0.01
OTU	bray	adonis	R11 vs R5	1	1.19	1.19	3.91	0.328	0.005
OTU	bray	adonis	R11 vs R6	1	1.13	1.13	3.95	0.33	0.013
OTU	bray	adonis	R11 vs R7	1	1.08	1.08	3.34	0.294	0.01
OTU	bray	adonis	R11 vs R8	1	1.03	1.03	3.16	0.283	0.008
OTU	bray	adonis	R11 vs R9	1	1.14	1.14	3.67	0.314	0.01
OTU	bray	adonis	R11 vs S1	1	1.02	1.02	2.88	0.265	0.01
OTU	bray	adonis	R11 vs S10	1	0.781	0.781	2.07	0.205	0.009
OTU	bray	adonis	R11 vs S11	1	0.566	0.566	1.41	0.15	0.03
OTU	bray	adonis	R11 vs S12	1	1.18	1.18	3.78	0.321	0.009
OTU	bray	adonis	R11 vs S2	1	1.05	1.05	3.22	0.287	0.01
OTU	bray	adonis	R11 vs S3	1	1.18	1.18	3.8	0.322	0.009
OTU	bray	adonis	R11 vs S4	1	1.3	1.3	4.74	0.372	0.008
OTU	bray	adonis	R11 vs S5	1	1.18	1.18	3.87	0.326	0.008
OTU	bray	adonis	R11 vs S6	1	1.12	1.12	3.74	0.319	0.006
OTU	bray	adonis	R11 vs S7	1	0.976	0.976	2.73	0.255	0.005
OTU	bray	adonis	R11 vs S8	1	0.886	0.886	2.35	0.227	0.01
OTU	bray	adonis	R11 vs S9	1	0.915	0.915	2.48	0.236	0.009
OTU	bray	adonis	R12 vs R2	1	1.49	1.49	6.02	0.429	0.011
OTU	bray	adonis	R12 vs R3	1	1.45	1.45	5.84	0.422	0.012
OTU	bray	adonis	R12 vs R4	1	1.49	1.49	6.43	0.445	0.006
OTU	bray	adonis	R12 vs R5	1	1.46	1.46	5.85	0.422	0.013
OTU	bray	adonis	R12 vs R6	1	1.53	1.53	6.55	0.45	0.013
OTU	bray	adonis	R12 vs R7	1	1.38	1.38	5.11	0.39	0.011
OTU	bray	adonis	R12 vs R8	1	1.37	1.37	5.05	0.387	0.003
OTU	bray	adonis	R12 vs R9	1	1.45	1.45	5.67	0.415	0.008
OTU	bray	adonis	R12 vs S1	1	1.28	1.28	4.27	0.348	0.01
OTU	bray	adonis	R12 vs S10	1	1.19	1.19	3.68	0.315	0.008
OTU	bray	adonis	R12 vs S11	1	1.1	1.1	3.16	0.283	0.011
OTU	bray	adonis	R12 vs S12	1	0.979	0.979	3.79	0.322	0.013
OTU	bray	adonis	R12 vs S2	1	1.39	1.39	5.13	0.391	0.012
OTU	bray	adonis	R12 vs S3	1	1.43	1.43	5.55	0.41	0.005
OTU	bray	adonis	R12 vs S4	1	1.55	1.55	7.01	0.467	0.006
OTU	bray	adonis	R12 vs S5	1	1.45	1.45	5.77	0.419	0.013
OTU	bray	adonis	R12 vs S6	1	1.48	1.48	6.03	0.43	0.009
OTU	bray	adonis	R12 vs S7	1	1.26	1.26	4.15	0.342	0.009
OTU	bray	adonis	R12 vs S8	1	1.17	1.17	3.63	0.312	0.008
OTU	bray	adonis	R12 vs S9	1	1.21	1.21	3.83	0.324	0.003
OTU	bray	adonis	R2 vs R3	1	0.752	0.752	5.25	0.396	0.011
OTU	bray	adonis	R2 vs R4	1	0.938	0.938	7.47	0.483	0.01
OTU	bray	adonis	R2 vs R5	1	0.678	0.678	4.73	0.372	0.01
OTU	bray	adonis	R2 vs R6	1	0.516	0.516	4.05	0.336	0.004
OTU	bray	adonis	R2 vs R7	1	0.6	0.6	3.64	0.313	0.011
OTU	bray	adonis	R2 vs R8	1	0.496	0.496	2.99	0.272	0.005
OTU	bray	adonis	R2 vs R9	1	0.528	0.528	3.52	0.305	0.007
OTU	bray	adonis	R2 vs S1	1	1.02	1.02	5.25	0.396	0.007
OTU	bray	adonis	R2 vs S10	1	1.04	1.04	4.76	0.373	0.01
OTU	bray	adonis	R2 vs S11	1	1.27	1.27	5.26	0.397	0.008
OTU	bray	adonis	R2 vs S12	1	1.82	1.82	11.9	0.599	0.011
OTU	bray	adonis	R2 vs S2	1	0.39	0.39	2.36	0.228	0.003
OTU	bray	adonis	R2 vs S3	1	1.09	1.09	7.18	0.473	0.009
OTU	bray	adonis	R2 vs S4	1	1.15	1.15	9.97	0.555	0.009
OTU	bray	adonis	R2 vs S5	1	1.04	1.04	7.18	0.473	0.006
OTU	bray	adonis	R2 vs S6	1	0.762	0.762	5.46	0.406	0.007
OTU	bray	adonis	R2 vs S7	1	0.814	0.814	4.12	0.34	0.005
OTU	bray	adonis	R2 vs S8	1	0.745	0.745	3.44	0.3	0.011
OTU	bray	adonis	R2 vs S9	1	0.803	0.803	3.83	0.324	0.008
OTU	bray	adonis	R3 vs R4	1	0.5	0.5	3.91	0.328	0.007
OTU	bray	adonis	R3 vs R5	1	0.405	0.405	2.78	0.258	0.012
OTU	bray	adonis	R3 vs R6	1	0.757	0.757	5.84	0.422	0.013
OTU	bray	adonis	R3 vs R7	1	0.58	0.58	3.47	0.303	0.009
OTU	bray	adonis	R3 vs R8	1	0.776	0.776	4.62	0.366	0.014
OTU	bray	adonis	R3 vs R9	1	0.758	0.758	4.97	0.383	0.007
OTU	bray	adonis	R3 vs S1	1	0.969	0.969	4.94	0.382	0.014
OTU	bray	adonis	R3 vs S10	1	1.24	1.24	5.64	0.413	0.005
OTU	bray	adonis	R3 vs S11	1	1.39	1.39	5.67	0.415	0.011
OTU	bray	adonis	R3 vs S12	1	1.79	1.79	11.6	0.592	0.009
OTU	bray	adonis	R3 vs S2	1	0.964	0.964	5.75	0.418	0.006
OTU	bray	adonis	R3 vs S3	1	0.415	0.415	2.7	0.252	0.012
OTU	bray	adonis	R3 vs S4	1	0.76	0.76	6.48	0.447	0.011
OTU	bray	adonis	R3 vs S5	1	0.646	0.646	4.38	0.354	0.009
OTU	bray	adonis	R3 vs S6	1	0.957	0.957	6.75	0.458	0.006
OTU	bray	adonis	R3 vs S7	1	0.728	0.728	3.65	0.313	0.009
OTU	bray	adonis	R3 vs S8	1	0.847	0.847	3.86	0.326	0.008
OTU	bray	adonis	R3 vs S9	1	0.861	0.861	4.06	0.337	0.005
OTU	bray	adonis	R4 vs R5	1	0.434	0.434	3.39	0.298	0.013
OTU	bray	adonis	R4 vs R6	1	0.857	0.857	7.65	0.489	0.009
OTU	bray	adonis	R4 vs R7	1	0.669	0.669	4.48	0.359	0.01
OTU	bray	adonis	R4 vs R8	1	0.905	0.905	6.01	0.429	0.006
OTU	bray	adonis	R4 vs R9	1	0.924	0.924	6.85	0.461	0.01
OTU	bray	adonis	R4 vs S1	1	0.919	0.919	5.15	0.392	0.008
OTU	bray	adonis	R4 vs S10	1	1.34	1.34	6.62	0.453	0.013
OTU	bray	adonis	R4 vs S11	1	1.45	1.45	6.38	0.444	0.008
OTU	bray	adonis	R4 vs S12	1	1.84	1.84	13.4	0.626	0.007
OTU	bray	adonis	R4 vs S2	1	0.982	0.982	6.55	0.45	0.008
OTU	bray	adonis	R4 vs S3	1	0.716	0.716	5.27	0.397	0.007
OTU	bray	adonis	R4 vs S4	1	0.298	0.298	2.99	0.272	0.013
OTU	bray	adonis	R4 vs S5	1	0.527	0.527	4.06	0.337	0.012
OTU	bray	adonis	R4 vs S6	1	0.911	0.911	7.34	0.479	0.009
OTU	bray	adonis	R4 vs S7	1	0.716	0.716	3.94	0.33	0.01
OTU	bray	adonis	R4 vs S8	1	0.892	0.892	4.43	0.356	0.005
OTU	bray	adonis	R4 vs S9	1	0.868	0.868	4.47	0.358	0.009
OTU	bray	adonis	R5 vs R6	1	0.625	0.625	4.82	0.376	0.009
OTU	bray	adonis	R5 vs R7	1	0.373	0.373	2.23	0.218	0.008
OTU	bray	adonis	R5 vs R8	1	0.671	0.671	3.99	0.333	0.007
OTU	bray	adonis	R5 vs R9	1	0.642	0.642	4.2	0.344	0.006
OTU	bray	adonis	R5 vs S1	1	0.917	0.917	4.67	0.369	0.007
OTU	bray	adonis	R5 vs S10	1	1.19	1.19	5.41	0.403	0.015
OTU	bray	adonis	R5 vs S11	1	1.38	1.38	5.63	0.413	0.007
OTU	bray	adonis	R5 vs S12	1	1.8	1.8	11.6	0.592	0.007
OTU	bray	adonis	R5 vs S2	1	0.903	0.903	5.39	0.402	0.011
OTU	bray	adonis	R5 vs S3	1	0.72	0.72	4.68	0.369	0.011
OTU	bray	adonis	R5 vs S4	1	0.645	0.645	5.49	0.407	0.006
OTU	bray	adonis	R5 vs S5	1	0.388	0.388	2.63	0.247	0.008
OTU	bray	adonis	R5 vs S6	1	0.827	0.827	5.83	0.422	0.01
OTU	bray	adonis	R5 vs S7	1	0.612	0.612	3.06	0.277	0.002
OTU	bray	adonis	R5 vs S8	1	0.829	0.829	3.78	0.321	0.009
OTU	bray	adonis	R5 vs S9	1	0.807	0.807	3.81	0.322	0.008
OTU	bray	adonis	R6 vs R7	1	0.576	0.576	3.81	0.323	0.007
OTU	bray	adonis	R6 vs R8	1	0.623	0.623	4.09	0.338	0.006
OTU	bray	adonis	R6 vs R9	1	0.702	0.702	5.14	0.391	0.009
OTU	bray	adonis	R6 vs S1	1	1.02	1.02	5.68	0.415	0.009
OTU	bray	adonis	R6 vs S10	1	1.11	1.11	5.42	0.404	0.01
OTU	bray	adonis	R6 vs S11	1	1.28	1.28	5.61	0.412	0.012
OTU	bray	adonis	R6 vs S12	1	1.86	1.86	13.4	0.626	0.015
OTU	bray	adonis	R6 vs S2	1	0.748	0.748	4.93	0.381	0.011
OTU	bray	adonis	R6 vs S3	1	1.04	1.04	7.56	0.486	0.01
OTU	bray	adonis	R6 vs S4	1	1.06	1.06	10.4	0.565	0.009
OTU	bray	adonis	R6 vs S5	1	0.929	0.929	7.05	0.468	0.008
OTU	bray	adonis	R6 vs S6	1	0.291	0.291	2.31	0.224	0.023
OTU	bray	adonis	R6 vs S7	1	0.783	0.783	4.26	0.347	0.01
OTU	bray	adonis	R6 vs S8	1	0.819	0.819	4.03	0.335	0.008
OTU	bray	adonis	R6 vs S9	1	0.889	0.889	4.53	0.362	0.006
OTU	bray	adonis	R7 vs R8	1	0.499	0.499	2.63	0.247	0.011
OTU	bray	adonis	R7 vs R9	1	0.535	0.535	3.07	0.277	0.011
OTU	bray	adonis	R7 vs S1	1	0.941	0.941	4.32	0.351	0.011
OTU	bray	adonis	R7 vs S10	1	1.08	1.08	4.47	0.359	0.005
OTU	bray	adonis	R7 vs S11	1	1.27	1.27	4.79	0.374	0.007
OTU	bray	adonis	R7 vs S12	1	1.73	1.73	9.8	0.551	0.005
OTU	bray	adonis	R7 vs S2	1	0.851	0.851	4.5	0.36	0.004
OTU	bray	adonis	R7 vs S3	1	0.929	0.929	5.3	0.399	0.011
OTU	bray	adonis	R7 vs S4	1	0.902	0.902	6.49	0.448	0.008
OTU	bray	adonis	R7 vs S5	1	0.74	0.74	4.37	0.353	0.007
OTU	bray	adonis	R7 vs S6	1	0.827	0.827	5.06	0.387	0.008
OTU	bray	adonis	R7 vs S7	1	0.371	0.371	1.68	0.173	0.041
OTU	bray	adonis	R7 vs S8	1	0.733	0.733	3.05	0.276	0.012
OTU	bray	adonis	R7 vs S9	1	0.757	0.757	3.24	0.288	0.008
OTU	bray	adonis	R8 vs R9	1	0.399	0.399	2.27	0.221	0.01
OTU	bray	adonis	R8 vs S1	1	0.92	0.92	4.21	0.345	0.013
OTU	bray	adonis	R8 vs S10	1	1.06	1.06	4.35	0.352	0.008
OTU	bray	adonis	R8 vs S11	1	1.26	1.26	4.72	0.371	0.004
OTU	bray	adonis	R8 vs S12	1	1.72	1.72	9.68	0.548	0.009
OTU	bray	adonis	R8 vs S2	1	0.75	0.75	3.94	0.33	0.01
OTU	bray	adonis	R8 vs S3	1	1.04	1.04	5.91	0.425	0.01
OTU	bray	adonis	R8 vs S4	1	1.06	1.06	7.55	0.486	0.008
OTU	bray	adonis	R8 vs S5	1	0.951	0.951	5.59	0.411	0.006
OTU	bray	adonis	R8 vs S6	1	0.907	0.907	5.51	0.408	0.006
OTU	bray	adonis	R8 vs S7	1	0.775	0.775	3.49	0.304	0.01
OTU	bray	adonis	R8 vs S8	1	0.384	0.384	1.59	0.166	0.038
OTU	bray	adonis	R8 vs S9	1	0.661	0.661	2.82	0.26	0.009
OTU	bray	adonis	R9 vs S1	1	1	1	4.94	0.382	0.006
OTU	bray	adonis	R9 vs S10	1	1.11	1.11	4.86	0.378	0.005
OTU	bray	adonis	R9 vs S11	1	1.33	1.33	5.28	0.398	0.011
OTU	bray	adonis	R9 vs S12	1	1.79	1.79	11.1	0.581	0.01
OTU	bray	adonis	R9 vs S2	1	0.895	0.895	5.13	0.391	0.01
OTU	bray	adonis	R9 vs S3	1	1.1	1.1	6.85	0.461	0.011
OTU	bray	adonis	R9 vs S4	1	1.13	1.13	9.07	0.531	0.008
OTU	bray	adonis	R9 vs S5	1	0.983	0.983	6.36	0.443	0.011
OTU	bray	adonis	R9 vs S6	1	1.02	1.02	6.88	0.462	0.01
OTU	bray	adonis	R9 vs S7	1	0.822	0.822	3.97	0.332	0.006
OTU	bray	adonis	R9 vs S8	1	0.749	0.749	3.31	0.293	0.009
OTU	bray	adonis	R9 vs S9	1	0.477	0.477	2.18	0.214	0.008
OTU	bray	adonis	S1 vs S10	1	1.17	1.17	4.31	0.35	0.008
OTU	bray	adonis	S1 vs S11	1	1.19	1.19	4.03	0.335	0.009
OTU	bray	adonis	S1 vs S12	1	1.61	1.61	7.82	0.494	0.005
OTU	bray	adonis	S1 vs S2	1	0.716	0.716	3.28	0.291	0.007
OTU	bray	adonis	S1 vs S3	1	0.791	0.791	3.87	0.326	0.011
OTU	bray	adonis	S1 vs S4	1	0.718	0.718	4.28	0.348	0.012
OTU	bray	adonis	S1 vs S5	1	0.699	0.699	3.53	0.306	0.006
OTU	bray	adonis	S1 vs S6	1	0.82	0.82	4.26	0.348	0.009
OTU	bray	adonis	S1 vs S7	1	0.645	0.645	2.58	0.244	0.008
OTU	bray	adonis	S1 vs S8	1	0.595	0.595	2.2	0.216	0.01
OTU	bray	adonis	S1 vs S9	1	0.66	0.66	2.51	0.239	0.011
OTU	bray	adonis	S10 vs S11	1	0.647	0.647	2.03	0.202	0.009
OTU	bray	adonis	S10 vs S12	1	1.53	1.53	6.65	0.454	0.007
OTU	bray	adonis	S10 vs S2	1	1.09	1.09	4.49	0.36	0.013
OTU	bray	adonis	S10 vs S3	1	1.38	1.38	6.04	0.43	0.006
OTU	bray	adonis	S10 vs S4	1	1.48	1.48	7.7	0.49	0.014
OTU	bray	adonis	S10 vs S5	1	1.35	1.35	6.09	0.432	0.013
OTU	bray	adonis	S10 vs S6	1	1.2	1.2	5.51	0.408	0.008
OTU	bray	adonis	S10 vs S7	1	1.12	1.12	4.09	0.338	0.008
OTU	bray	adonis	S10 vs S8	1	1.06	1.06	3.59	0.31	0.004
OTU	bray	adonis	S10 vs S9	1	1.05	1.05	3.65	0.313	0.009
OTU	bray	adonis	S11 vs S12	1	1.45	1.45	5.71	0.416	0.013
OTU	bray	adonis	S11 vs S2	1	1.17	1.17	4.39	0.354	0.008
OTU	bray	adonis	S11 vs S3	1	1.36	1.36	5.41	0.403	0.011
OTU	bray	adonis	S11 vs S4	1	1.49	1.49	6.88	0.462	0.011
OTU	bray	adonis	S11 vs S5	1	1.37	1.37	5.57	0.41	0.008
OTU	bray	adonis	S11 vs S6	1	1.22	1.22	5.09	0.389	0.008
OTU	bray	adonis	S11 vs S7	1	1.14	1.14	3.82	0.323	0.009
OTU	bray	adonis	S11 vs S8	1	1.08	1.08	3.41	0.299	0.009
OTU	bray	adonis	S11 vs S9	1	1.1	1.1	3.55	0.307	0.005
OTU	bray	adonis	S12 vs S2	1	1.71	1.71	9.69	0.548	0.007
OTU	bray	adonis	S12 vs S3	1	1.75	1.75	10.7	0.573	0.01
OTU	bray	adonis	S12 vs S4	1	1.85	1.85	14.6	0.646	0.008
OTU	bray	adonis	S12 vs S5	1	1.77	1.77	11.3	0.585	0.007
OTU	bray	adonis	S12 vs S6	1	1.8	1.8	11.9	0.598	0.015
OTU	bray	adonis	S12 vs S7	1	1.59	1.59	7.6	0.487	0.009
OTU	bray	adonis	S12 vs S8	1	1.51	1.51	6.6	0.452	0.006
OTU	bray	adonis	S12 vs S9	1	1.55	1.55	7.02	0.467	0.008
OTU	bray	adonis	S2 vs S3	1	0.82	0.82	4.66	0.368	0.009
OTU	bray	adonis	S2 vs S4	1	0.796	0.796	5.71	0.417	0.007
OTU	bray	adonis	S2 vs S5	1	0.695	0.695	4.1	0.339	0.004
OTU	bray	adonis	S2 vs S6	1	0.496	0.496	3.03	0.275	0.008
OTU	bray	adonis	S2 vs S7	1	0.52	0.52	2.34	0.226	0.008
OTU	bray	adonis	S2 vs S8	1	0.435	0.435	1.8	0.184	0.024
OTU	bray	adonis	S2 vs S9	1	0.579	0.579	2.47	0.236	0.009
OTU	bray	adonis	S3 vs S4	1	0.518	0.518	4.13	0.341	0.007
OTU	bray	adonis	S3 vs S5	1	0.438	0.438	2.81	0.26	0.007
OTU	bray	adonis	S3 vs S6	1	0.849	0.849	5.66	0.414	0.011
OTU	bray	adonis	S3 vs S7	1	0.593	0.593	2.85	0.263	0.014
OTU	bray	adonis	S3 vs S8	1	0.737	0.737	3.24	0.288	0.007
OTU	bray	adonis	S3 vs S9	1	0.794	0.794	3.6	0.311	0.01
OTU	bray	adonis	S4 vs S5	1	0.305	0.305	2.56	0.242	0.008
OTU	bray	adonis	S4 vs S6	1	0.771	0.771	6.79	0.459	0.005
OTU	bray	adonis	S4 vs S7	1	0.56	0.56	3.27	0.29	0.01
OTU	bray	adonis	S4 vs S8	1	0.743	0.743	3.89	0.327	0.011
OTU	bray	adonis	S4 vs S9	1	0.774	0.774	4.21	0.345	0.01
OTU	bray	adonis	S5 vs S6	1	0.684	0.684	4.76	0.373	0.01
OTU	bray	adonis	S5 vs S7	1	0.4	0.4	1.98	0.198	0.013
OTU	bray	adonis	S5 vs S8	1	0.655	0.655	2.96	0.27	0.007
OTU	bray	adonis	S5 vs S9	1	0.645	0.645	3.02	0.274	0.006
OTU	bray	adonis	S6 vs S7	1	0.603	0.603	3.07	0.278	0.01
OTU	bray	adonis	S6 vs S8	1	0.687	0.687	3.19	0.285	0.015
OTU	bray	adonis	S6 vs S9	1	0.755	0.755	3.62	0.312	0.007
OTU	bray	adonis	S7 vs S8	1	0.504	0.504	1.84	0.187	0.012
OTU	bray	adonis	S7 vs S9	1	0.534	0.534	2.01	0.201	0.007
OTU	bray	adonis	S8 vs S9	1	0.399	0.399	1.4	0.149	0.017
OTU	bray	adonis	all_groups	23	22.3	0.97	4.47	0.517	0.001
